# Supplementary material for: Identification and Characterization of Olfactory Genes in the Cochineal Scale Insect, Porphyrophora sophorae (Hemiptera: Margarodidae)
Source: Biology (Basel). 2025 Oct 18;14(10):1442. doi: 10.3390/biology14101442 (PMC12562052; doi:10.3390/biology14101442)
Supplement: Supplementary file 1 [file biology-14-01442-s001.zip]

Archive with 12 entries (12 files):
- Figure Suppl.1..png
- Figure Suppl.10 Melt Curve OBP4.jpg
- Figure Suppl.2. .png
- Figure Suppl.3. .png
- Figure Suppl.4..png
- Figure Suppl.5..png
- Figure Suppl.6..png
- Figure Suppl.7..png
- Figure Suppl.8.png
- Figure Suppl.9 Amplification Plot OBP4.jpg
- Supplementary Data File 1.pdf
- Table Suppl.pdf
